# Supplementary material for: A single nucleotide mutation of BnaC05.POLIB creates yellow-white chimeric flower in Brassica napus
Source: Hortic Res. 2026 Jan 1;13(1):uhaf276. doi: 10.1093/hr/uhaf276 (PMC12903450; doi:10.1093/hr/uhaf276)
Supplement: Web_Material_uhaf276 [file web_material_uhaf276.zip]

Archive with 12 entries (12 files):
- Supplementary figure1-10.docx
- Supplementary Figure S1.pdf
- Supplementary Figure S2.pdf
- Supplementary Figure S3.pdf
- Supplementary Figure S4.pdf
- Supplementary Figure S5.pdf
- Supplementary Figure S6.pdf
- Supplementary Figure S7.pdf
- Supplementary Figure S8.pdf
- Supplementary Figure S9.pdf
- Supplementary Figure S10.pdf
- Supplementary Table1-6.docx
